# Supplementary material for: At What Age Could Screening for Familial Retinoblastoma Be Discontinued? A Systematic Review
Source: Cancers (Basel). 2021 Apr 17;13(8):1942. doi: 10.3390/cancers13081942 (PMC8072927; doi:10.3390/cancers13081942)
Supplement: Supplementary file 1 [file cancers-13-01942-s001.zip]

Archive with 1 entries (1 files):
- cancers-1143737-supplementary.pdf
